# Supplementary material for: Prostate Cancer Proliferation Is Affected by the Subcellular Localization of MCT2 and Accompanied by Significant Peroxisomal Alterations
Source: Cancers (Basel). 2020 Oct 27;12(11):3152. doi: 10.3390/cancers12113152 (PMC7693163; doi:10.3390/cancers12113152)
Supplement: Supplementary file 1 [file cancers-12-03152-s001.zip]

Archive with 2 entries (2 files):
- cancers-954479-supplementary_final 2_inserted figures.docx
- __MACOSX/._cancers-954479-supplementary_final 2_inserted figures.docx
